# Supplementary material for: Estimates of the incidence, prevalence, and factors associated with common sexually transmitted infections among Lebanese women
Source: PLoS One. 2024 Apr 18;19(4):e0301231. doi: 10.1371/journal.pone.0301231 (PMC11025747; doi:10.1371/journal.pone.0301231)
Supplement: S1 Data — (XLSX) [file pone.0301231.s002.xlsx]

## Sheet: Sheet1
Case	HPVHR	HPVLR	HSV1	HSV2	Trichomonasvaginalis	Neisseria gonorrhea	Candida albicans	Chlamydia trichomatis	Mycoplasma hominis	Mycoplgenitalum	Ureoplasma	Treponema pallidum	Age	Smoking	Marital Status	Sexually active	Number of partners	HPV_HR	HPV_LR	HSV_1	TV	NG	CT	Syphilis	Candida	MycoH	MycoG	UreaP	Marital	SexAct
1	neg	neg	neg	neg	neg	neg	neg	neg	pos	neg	neg	neg	40	Yes	married	Yes	1	No	No	No	No	No	No	No	No	Yes	No	No	Married	Yes
2	pos	pos	neg	neg	neg	neg	neg	neg	pos	neg	neg	neg	33	Yes	divorced	No	0	Yes	Yes	No	No	No	No	No	No	Yes	No	No	Divorced/Separated	No
3	neg	neg	neg	neg	neg	neg	neg	neg	neg	neg	neg	neg	30	No	married	Yes	2	No	No	No	No	No	No	No	No	No	No	No	Married	Yes
4	neg	neg	neg	neg	neg	neg	neg	neg	pos	neg	neg	neg	32	No	married	Yes	2	No	No	No	No	No	No	No	No	Yes	No	No	Married	Yes
5	Weak positive	neg	neg	neg	neg	neg	neg	neg	neg	neg	neg	neg	38	No	married	No	0	Yes	No	No	No	No	No	No	No	No	No	No	Married	No
6	pos	pos	neg	neg	neg	neg	neg	neg	pos	neg	neg	neg	30	No	married	Yes	1	Yes	Yes	No	No	No	No	No	No	Yes	No	No	Married	Yes
7	neg	neg	neg	neg	neg	neg	neg	neg	neg	neg	neg	neg	44	No	married	Yes	1	No	No	No	No	No	No	No	No	No	No	No	Married	Yes
8	pos	neg	neg	neg	neg	neg	neg	neg	pos	neg	neg	neg	30	No	married	Yes	1	Yes	No	No	No	No	No	No	No	Yes	No	No	Married	Yes
9	neg	neg	neg	neg	neg	neg	neg	neg	pos	neg	neg	neg	28	No	married	Yes	1	No	No	No	No	No	No	No	No	Yes	No	No	Married	Yes
10	neg	neg	neg	neg	neg	neg	neg	neg	pos	neg	neg	neg	32	No	married	Yes	1	No	No	No	No	No	No	No	No	Yes	No	No	Married	Yes
11	neg	neg	neg	neg	neg	neg	neg	neg	neg	neg	neg	neg	29	No	married	Yes	1	No	No	No	No	No	No	No	No	No	No	No	Married	Yes
12	neg	neg	neg	neg	neg	neg	neg	neg	pos	neg	neg	neg	31	No	married	Yes	1	No	No	No	No	No	No	No	No	Yes	No	No	Married	Yes
13	neg	neg	neg	neg	neg	neg	neg	neg	neg	neg	pos	neg	42	No	married	Yes	1	No	No	No	No	No	No	No	No	No	No	Yes	Married	Yes
14	neg	neg	neg	neg	neg	neg	neg	neg	neg	neg	neg	neg	30	Yes	single	Yes	2	No	No	No	No	No	No	No	No	No	No	No	Single	Yes
15	neg	pos	neg	neg	neg	neg	neg	neg	pos	neg	neg	neg	33	No	married	Yes	1	No	Yes	No	No	No	No	No	No	Yes	No	No	Married	Yes
16	neg	Weak positive	neg	neg	neg	neg	neg	neg	pos	neg	neg	neg	34	No	single	Yes	3	No	Yes	No	No	No	No	No	No	Yes	No	No	Single	Yes
17	neg	neg	neg	neg	neg	neg	pos	neg	pos	neg	neg	neg	27	Yes	single	Yes	2	No	No	No	No	No	No	No	Yes	Yes	No	No	Single	Yes
18	neg	Weak positive	neg	neg	neg	neg	neg	neg	neg	neg	neg	neg	32	No	single	Yes	1	No	Yes	No	No	No	No	No	No	No	No	No	Single	Yes
19	neg	neg	neg	neg	neg	neg	neg	neg	pos	neg	neg	neg	30	No	married	Yes	1	No	No	No	No	No	No	No	No	Yes	No	No	Married	Yes
20	pos	pos	neg	neg	neg	neg	neg	pos	pos	neg	neg	neg	34	No	married	Yes	1	Yes	Yes	No	No	No	Yes	No	No	Yes	No	No	Married	Yes
21	pos	pos	neg	neg	neg	neg	neg	neg	neg	neg	pos	neg	42	No	married	Yes	1	Yes	Yes	No	No	No	No	No	No	No	No	Yes	Married	Yes
22	pos	pos	neg	neg	neg	neg	neg	neg	neg	neg	neg	neg	35	No	married	Yes	5	Yes	Yes	No	No	No	No	No	No	No	No	No	Married	Yes
23	pos	pos	neg	neg	neg	neg	pos	neg	pos	neg	neg	neg	36	No	single	Yes	1	Yes	Yes	No	No	No	No	No	Yes	Yes	No	No	Single	Yes
24	pos	pos	neg	neg	neg	neg	neg	neg	neg	neg	pos	neg	33	Yes	married	Yes	1	Yes	Yes	No	No	No	No	No	No	No	No	Yes	Married	Yes
25	pos	pos	neg	neg	neg	neg	neg	neg	neg	neg	neg	neg	33	No	single	Yes	10	Yes	Yes	No	No	No	No	No	No	No	No	No	Single	Yes
26	pos	pos	neg	neg	neg	neg	neg	pos	pos	neg	neg	neg	35	Yes	married	Yes	4	Yes	Yes	No	No	No	Yes	No	No	Yes	No	No	Married	Yes
27	pos	Weak positive	neg	neg	neg	neg	neg	neg	neg	neg	neg	neg	23	Yes	single	Yes	5	Yes	Yes	No	No	No	No	No	No	No	No	No	Single	Yes
28	Weak positive	neg	neg	neg	neg	neg	neg	neg	neg	neg	pos	neg	38	Yes	married	Yes	1	Yes	No	No	No	No	No	No	No	No	No	Yes	Married	Yes
29	pos	pos	neg	neg	neg	neg	neg	neg	neg	neg	neg	neg	31	Yes	single	Yes	3	Yes	Yes	No	No	No	No	No	No	No	No	No	Single	Yes
30	pos	neg	neg	neg	neg	neg	neg	neg	neg	neg	neg	neg	30	No	married	Yes	1	Yes	No	No	No	No	No	No	No	No	No	No	Married	Yes
31	pos	pos	neg	neg	neg	neg	neg	neg	neg	neg	neg	neg	38	No	married	Yes	1	Yes	Yes	No	No	No	No	No	No	No	No	No	Married	Yes
32	pos	pos	neg	neg	neg	neg	neg	neg	neg	neg	neg	neg	40	Yes	married	Yes	1	Yes	Yes	No	No	No	No	No	No	No	No	No	Married	Yes
33	pos	neg	neg	neg	neg	neg	neg	neg	neg	neg	neg	neg	34	No	married	Yes	1	Yes	No	No	No	No	No	No	No	No	No	No	Married	Yes
34	pos	neg	neg	neg	neg	neg	neg	neg	neg	neg	neg	neg	31	No	single	Yes	1	Yes	No	No	No	No	No	No	No	No	No	No	Single	Yes
35	Weak positive	neg	neg	neg	neg	neg	neg	neg	neg	neg	neg	neg	31	No	married	Yes	1	Yes	No	No	No	No	No	No	No	No	No	No	Married	Yes
36	pos	pos	neg	neg	neg	neg	neg	neg	neg	neg	pos	neg	34	No	married	Yes	1	Yes	Yes	No	No	No	No	No	No	No	No	Yes	Married	Yes
37	neg	neg	neg	neg	neg	neg	neg	neg	neg	neg	neg	neg	33	No	married	Yes	1	No	No	No	No	No	No	No	No	No	No	No	Married	Yes
38	neg	pos	neg	neg	neg	neg	neg	neg	neg	neg	neg	neg	34	No	married	Yes	1	No	Yes	No	No	No	No	No	No	No	No	No	Married	Yes
39	pos	neg	neg	neg	neg	neg	pos	neg	neg	neg	neg	neg	30	No	married	Yes	1	Yes	No	No	No	No	No	No	Yes	No	No	No	Married	Yes
40	neg	neg	neg	neg	neg	neg	neg	neg	neg	neg	neg	neg	47	No	married	Yes	1	No	No	No	No	No	No	No	No	No	No	No	Married	Yes
41	neg	neg	neg	neg	neg	neg	neg	neg	neg	neg	neg	neg	23	No	single	Yes	2	No	No	No	No	No	No	No	No	No	No	No	Single	Yes
42	neg	neg	neg	neg	neg	neg	neg	neg	neg	neg	neg	neg	25	No	married	Yes	1	No	No	No	No	No	No	No	No	No	No	No	Married	Yes
43	pos	neg	neg	neg	neg	neg	neg	neg	neg	neg	neg	neg	33	No	married	Yes	1	Yes	No	No	No	No	No	No	No	No	No	No	Married	Yes
44	neg	neg	neg	neg	neg	neg	neg	neg	neg	neg	neg	neg	42	No	married	Yes	1	No	No	No	No	No	No	No	No	No	No	No	Married	Yes
45	neg	neg	neg	neg	neg	neg	neg	pos	pos	neg	neg	neg		Yes	married	Yes	>2	No	No	No	No	No	Yes	No	No	Yes	No	No	Married	Yes
46	neg	neg	neg	neg	neg	neg	neg	neg	pos	neg	neg	neg	36	Yes	married	Yes	2	No	No	No	No	No	No	No	No	Yes	No	No	Married	Yes
47	pos	neg	neg	neg	neg	neg	pos	neg	neg	neg	neg	neg	32	Yes	married	Yes	4	Yes	No	No	No	No	No	No	Yes	No	No	No	Married	Yes
48	neg	neg	neg	neg	neg	neg	pos	neg	neg	neg	neg	neg	34	No	married	Yes	1	No	No	No	No	No	No	No	Yes	No	No	No	Married	Yes
49	neg	pos	neg	neg	neg	neg	neg	neg	pos	neg	neg	neg	32	No	married	Yes	1	No	Yes	No	No	No	No	No	No	Yes	No	No	Married	Yes
50	neg	neg	neg	neg	neg	neg	pos	neg	neg	neg	pos	neg	34	Yes	single	Yes	4	No	No	No	No	No	No	No	Yes	No	No	Yes	Single	Yes
51	neg	pos	neg	neg	neg	neg	pos	neg	neg	neg	pos	neg	36	No	married	Yes	1	No	Yes	No	No	No	No	No	Yes	No	No	Yes	Married	Yes
52	neg	neg	neg	neg	neg	neg	neg	neg	neg	neg	neg	neg	34	No	married	Yes	1	No	No	No	No	No	No	No	No	No	No	No	Married	Yes
53	neg	pos	neg	neg	neg	neg	neg	neg	pos	neg	neg	neg	34	No	married	Yes	1	No	Yes	No	No	No	No	No	No	Yes	No	No	Married	Yes
54	neg	neg	neg	neg	neg	neg	pos	neg	neg	neg	neg	neg	31	No	married	Yes	1	No	No	No	No	No	No	No	Yes	No	No	No	Married	Yes
55	neg	neg	neg	neg	neg	neg	neg	neg	pos	neg	neg	neg	28	Yes	single	Yes	1	No	No	No	No	No	No	No	No	Yes	No	No	Single	Yes
56	neg	neg	neg	neg	neg	neg	pos	neg	neg	neg	neg	neg	44	No	married	Yes	2	No	No	No	No	No	No	No	Yes	No	No	No	Married	Yes
57	neg	neg	neg	neg	neg	neg	neg	neg	neg	neg	neg	neg	35	No	married	Yes	1	No	No	No	No	No	No	No	No	No	No	No	Married	Yes
58	neg	neg	neg	neg	neg	neg	neg	neg	neg	neg	pos	neg		No	single	Yes	4	No	No	No	No	No	No	No	No	No	No	Yes	Single	Yes
59	neg	neg	neg	neg	neg	neg	pos	neg	neg	neg	neg	neg	33	No	married	Yes	1	No	No	No	No	No	No	No	Yes	No	No	No	Married	Yes
60	neg	neg	neg	neg	neg	neg	pos	neg	neg	neg	neg	neg	33	No	married	Yes	2	No	No	No	No	No	No	No	Yes	No	No	No	Married	Yes
61	pos	neg	neg	neg	neg	neg	pos	neg	neg	neg	neg	neg	31	No	divorced	Yes	1	Yes	No	No	No	No	No	No	Yes	No	No	No	Divorced/Separated	Yes
62	pos	neg	neg	neg	neg	neg	neg	neg	pos	neg	neg	neg	30	No	married	Yes	1	Yes	No	No	No	No	No	No	No	Yes	No	No	Married	Yes
63	neg	neg	neg	neg	neg	neg	neg	neg	neg	neg	neg	neg	52	No	married	Yes	1	No	No	No	No	No	No	No	No	No	No	No	Married	Yes
64	neg	neg	neg	neg	neg	neg	neg	neg	pos	neg	neg	neg	58	Yes	married	No	0	No	No	No	No	No	No	No	No	Yes	No	No	Married	No
65	neg	neg	neg	neg	neg	neg	neg	neg	neg	neg	neg	neg	21	Yes	married	Yes	5	No	No	No	No	No	No	No	No	No	No	No	Married	Yes
66	neg	neg	neg	neg	neg	neg	pos	neg	pos	neg	neg	neg	41	No	single	No	3	No	No	No	No	No	No	No	Yes	Yes	No	No	Single	No
67	neg	neg	neg	neg	neg	neg	pos	neg	neg	pos	neg	neg	28	No	married	Yes	1	No	No	No	No	No	No	No	Yes	No	Yes	No	Married	Yes
68	pos	neg	neg	neg	neg	neg	neg	neg	pos	neg	neg	neg	29	No	single	Yes	2	Yes	No	No	No	No	No	No	No	Yes	No	No	Single	Yes
69	neg	neg	neg	neg	neg	neg	neg	neg	pos	neg	neg	neg	26	Yes	married	Yes	1	No	No	No	No	No	No	No	No	Yes	No	No	Married	Yes
70	neg	neg	neg	neg	neg	neg	neg	neg	neg	neg	neg	neg	44	Yes	married	Yes	1	No	No	No	No	No	No	No	No	No	No	No	Married	Yes
71	neg	neg	neg	neg	neg	neg	neg	neg	neg	neg	neg	neg	39	Yes	married	Yes	1	No	No	No	No	No	No	No	No	No	No	No	Married	Yes
72	neg	neg	neg	neg	neg	neg	neg	neg	pos	neg	neg	neg	32	No	single	No	0	No	No	No	No	No	No	No	No	Yes	No	No	Single	No
73	neg	neg	neg	pos	neg	neg	neg	neg	neg	neg	neg	neg	36	Yes	married	Yes	1	No	No	No	No	No	No	No	No	No	No	No	Married	Yes
74	neg	neg	neg	neg	neg	neg	neg	neg	neg	neg	neg	neg	40	No	married	Yes	1	No	No	No	No	No	No	No	No	No	No	No	Married	Yes
75	Weak positive	neg	neg	neg	neg	neg	neg	neg	pos	neg	neg	neg	31	Yes	married	Yes	3	Yes	No	No	No	No	No	No	No	Yes	No	No	Married	Yes
76	neg	neg	neg	neg	neg	neg	neg	neg	neg	neg	neg	neg	44	No	married	Yes	1	No	No	No	No	No	No	No	No	No	No	No	Married	Yes
77	neg	neg	neg	neg	neg	neg	neg	pos	pos	neg	neg	neg	29	No	single	Yes	10	No	No	No	No	No	Yes	No	No	Yes	No	No	Single	Yes
78	pos	neg	neg	neg	neg	neg	neg	neg	neg	neg	pos	neg	50	Yes	married	Yes	1	Yes	No	No	No	No	No	No	No	No	No	Yes	Married	Yes
79	neg	neg	neg	neg	neg	neg	neg	neg	pos	neg	neg	neg	28	No	married	Yes	1	No	No	No	No	No	No	No	No	Yes	No	No	Married	Yes
80	neg	neg	neg	neg	neg	neg	neg	neg	neg	neg	pos	neg	22	No	married	Yes	1	No	No	No	No	No	No	No	No	No	No	Yes	Married	Yes
81	neg	neg	neg	neg	neg	neg	pos	neg	neg	neg	neg	neg	37	No	married	Yes	1	No	No	No	No	No	No	No	Yes	No	No	No	Married	Yes
82	neg	neg	neg	neg	neg	neg	pos	neg	neg	neg	neg	neg	49	No	married	Yes	1	No	No	No	No	No	No	No	Yes	No	No	No	Married	Yes
83	neg	neg	neg	neg	neg	neg	neg	neg	neg	neg	neg	neg	28	No	married	Yes	1	No	No	No	No	No	No	No	No	No	No	No	Married	Yes
84	neg	neg	neg	neg	neg	neg	neg	neg	neg	neg	neg	neg	30	Yes	divorced	Yes	5	No	No	No	No	No	No	No	No	No	No	No	Divorced/Separated	Yes
85	pos	neg	neg	neg	neg	neg	neg	neg	neg	neg	neg	neg	36	No	divorced	Yes	3	Yes	No	No	No	No	No	No	No	No	No	No	Divorced/Separated	Yes
86	neg	neg	neg	neg	neg	neg	neg	neg	neg	neg	neg	neg	35	No	married	Yes	2	No	No	No	No	No	No	No	No	No	No	No	Married	Yes
87	neg	neg	neg	neg	neg	neg	neg	neg	neg	neg	pos	neg	32	Yes	single	Yes	10	No	No	No	No	No	No	No	No	No	No	Yes	Single	Yes
88	neg	neg	neg	neg	neg	neg	neg	neg	neg	neg	neg	neg	53	Yes	separated	Yes	5	No	No	No	No	No	No	No	No	No	No	No	Divorced/Separated	Yes
89	neg	neg	neg	neg	neg	neg	neg	neg	neg	neg	neg	neg	48	Yes	divorced	Yes	5	No	No	No	No	No	No	No	No	No	No	No	Divorced/Separated	Yes
90	neg	neg	neg	neg	neg	neg	neg	neg	neg	neg	neg	neg	31	No	married	Yes	10	No	No	No	No	No	No	No	No	No	No	No	Married	Yes
91	neg	neg	neg	neg	neg	neg	neg	neg	neg	neg	pos	neg	37	No	married	Yes	1	No	No	No	No	No	No	No	No	No	No	Yes	Married	Yes
92	neg	pos	neg	neg	neg	neg	neg	neg	neg	neg	neg	neg	35	Yes	married	Yes	1	No	Yes	No	No	No	No	No	No	No	No	No	Married	Yes
93	neg	pos	neg	neg	neg	neg	neg	neg	pos	neg	neg	neg	39	No	married	Yes	1	No	Yes	No	No	No	No	No	No	Yes	No	No	Married	Yes
94	neg	neg	neg	neg	neg	neg	neg	neg	pos	neg	neg	neg	36	Yes	married	Yes	5	No	No	No	No	No	No	No	No	Yes	No	No	Married	Yes
95	neg	neg	neg	neg	neg	neg	neg	neg	neg	neg	neg	neg	24	No	single	Yes	6	No	No	No	No	No	No	No	No	No	No	No	Single	Yes
96	neg	neg	neg	neg	neg	neg	neg	neg	pos	neg	neg	neg	37	Yes	married	Yes	3	No	No	No	No	No	No	No	No	Yes	No	No	Married	Yes
97	pos	neg	neg	neg	neg	neg	neg	neg	neg	neg	pos	neg	38	No	married	Yes	2	Yes	No	No	No	No	No	No	No	No	No	Yes	Married	Yes
98	neg	neg	neg	neg	neg	neg	pos	neg	neg	neg	neg	neg	36	Yes	married	Yes	1	No	No	No	No	No	No	No	Yes	No	No	No	Married	Yes
99	neg	neg	neg	neg	neg	neg	neg	neg	neg	neg	neg	neg	31	No	married	Yes	1	No	No	No	No	No	No	No	No	No	No	No	Married	Yes
100	neg	neg	neg	neg	neg	neg	neg	neg	neg	neg	neg	neg	24	No	married	Yes	1	No	No	No	No	No	No	No	No	No	No	No	Married	Yes
102	pos	neg	neg	neg	neg	neg	neg	neg	pos	neg	neg	neg	39	No	married	Yes	1	Yes	No	No	No	No	No	No	No	Yes	No	No	Married	Yes
103	pos	neg	neg	neg	neg	neg	neg	neg	pos	neg	neg	neg	33	No	single	Yes	3	Yes	No	No	No	No	No	No	No	Yes	No	No	Single	Yes
104	neg	neg	neg	neg	neg	neg	neg	neg	neg	neg	neg	neg	29	No	married	Yes	1	No	No	No	No	No	No	No	No	No	No	No	Married	Yes
105	neg	neg	neg	neg	neg	neg	neg	neg	neg	neg	neg	neg	28	Yes	single	Yes	2	No	No	No	No	No	No	No	No	No	No	No	Single	Yes
106	neg	neg	neg	neg	neg	neg	neg	neg	neg	neg	neg	neg	25	Yes	single	Yes	2	No	No	No	No	No	No	No	No	No	No	No	Single	Yes
107	neg	neg	neg	neg	neg	neg	pos	neg	pos	neg	neg	neg	41	No	married	Yes	1	No	No	No	No	No	No	No	Yes	Yes	No	No	Married	Yes
108	neg	neg	neg	neg	neg	neg	neg	neg	neg	neg	neg	neg	34	No	married	Yes	1	No	No	No	No	No	No	No	No	No	No	No	Married	Yes
109	neg	neg	neg	neg	neg	neg	neg	neg	neg	neg	neg	neg	31	No	married	Yes	1	No	No	No	No	No	No	No	No	No	No	No	Married	Yes
110	neg	neg	neg	neg	neg	neg	neg	neg	neg	neg	pos	neg	25	No	single	Yes	1	No	No	No	No	No	No	No	No	No	No	Yes	Single	Yes
111	neg	neg	neg	neg	neg	neg	neg	neg	neg	neg	pos	neg	39	No	married	Yes	1	No	No	No	No	No	No	No	No	No	No	Yes	Married	Yes
112	neg	neg	neg	neg	neg	neg	neg	neg	neg	neg	pos	neg	35	Yes	married	Yes	1	No	No	No	No	No	No	No	No	No	No	Yes	Married	Yes
113	neg	neg	neg	neg	neg	neg	neg	neg	neg	neg	neg	neg	32	No	married	Yes	1	No	No	No	No	No	No	No	No	No	No	No	Married	Yes
114	neg	neg	neg	neg	neg	neg	neg	neg	neg	pos	neg	neg	45	No	married	Yes	1	No	No	No	No	No	No	No	No	No	Yes	No	Married	Yes
115	neg	neg	neg	neg	neg	neg	neg	neg	neg	pos	neg	neg	38	Yes	married	Yes	1	No	No	No	No	No	No	No	No	No	Yes	No	Married	Yes
116	neg	neg	neg	neg	neg	neg	neg	neg	neg	neg	neg	neg	21	No	married	Yes	2	No	No	No	No	No	No	No	No	No	No	No	Married	Yes
117	neg	neg	neg	neg	neg	neg	neg	neg	neg	neg	pos	neg	37	No	married	Yes	1	No	No	No	No	No	No	No	No	No	No	Yes	Married	Yes
118	neg	neg	neg	neg	neg	neg	pos	neg	neg	pos	neg	neg	32	No	married	Yes	1	No	No	No	No	No	No	No	Yes	No	Yes	No	Married	Yes
119	neg	neg	neg	neg	neg	neg	pos	neg	neg	pos	neg	neg	39	Yes	married	Yes	1	No	No	No	No	No	No	No	Yes	No	Yes	No	Married	Yes
120	neg	neg	neg	neg	neg	neg	neg	neg	pos	neg	neg	neg	33	No	single	Yes	3	No	No	No	No	No	No	No	No	Yes	No	No	Single	Yes
121	neg	neg	neg	neg	neg	neg	neg	neg	neg	neg	neg	neg	36	No	married	Yes	1	No	No	No	No	No	No	No	No	No	No	No	Married	Yes
122	neg	neg	neg	neg	neg	neg	neg	neg	neg	neg	pos	neg	29	No	married	Yes	1	No	No	No	No	No	No	No	No	No	No	Yes	Married	Yes
123	neg	neg	neg	neg	neg	neg	pos	neg	neg	neg	pos	neg	26	No	married	Yes	1	No	No	No	No	No	No	No	Yes	No	No	Yes	Married	Yes
124	neg	neg	neg	neg	neg	neg	neg	neg	neg	neg	neg	neg	27	No	married	Yes	1	No	No	No	No	No	No	No	No	No	No	No	Married	Yes
125	neg	neg	neg	neg	neg	neg	neg	neg	neg	neg	neg	neg	41	No	married	Yes	1	No	No	No	No	No	No	No	No	No	No	No	Married	Yes
126	pos	pos	neg	neg	neg	neg	neg	neg	neg	neg	neg	neg	40	No	married	Yes	2	Yes	Yes	No	No	No	No	No	No	No	No	No	Married	Yes
127	neg	neg	neg	neg	neg	neg	neg	neg	neg	neg	neg	neg	26	No	married	Yes	1	No	No	No	No	No	No	No	No	No	No	No	Married	Yes
128	neg	neg	neg	neg	neg	neg	neg	neg	neg	neg	neg	neg	28	No	single	Yes	1	No	No	No	No	No	No	No	No	No	No	No	Single	Yes
129	neg	neg	neg	neg	neg	neg	neg	neg	neg	neg	neg	neg	39	Yes	married	Yes	1	No	No	No	No	No	No	No	No	No	No	No	Married	Yes
130	neg	neg	neg	neg	neg	neg	pos	neg	neg	neg	neg	neg	25	Yes	single	Yes	5	No	No	No	No	No	No	No	Yes	No	No	No	Single	Yes
131	pos	neg	neg	neg	neg	neg	neg	neg	neg	neg	neg	neg	30	Yes	married	Yes	1	Yes	No	No	No	No	No	No	No	No	No	No	Married	Yes
132	neg	neg	neg	neg	neg	neg	neg	neg	neg	neg	pos	neg	37	No	divorced	Yes	10	No	No	No	No	No	No	No	No	No	No	Yes	Divorced/Separated	Yes
133	neg	neg	neg	neg	neg	neg	neg	neg	neg	neg	neg	neg	29	No	married	Yes	1	No	No	No	No	No	No	No	No	No	No	No	Married	Yes
134	neg	neg	neg	neg	neg	neg	neg	neg	neg	neg	neg	neg	35	No	married	Yes	1	No	No	No	No	No	No	No	No	No	No	No	Married	Yes
135	neg	neg	neg	neg	neg	neg	pos	neg	neg	neg	neg	neg	35	No	married	Yes	1	No	No	No	No	No	No	No	Yes	No	No	No	Married	Yes
136	neg	neg	neg	neg	neg	neg	neg	neg	neg	neg	neg	neg	34	No	married	Yes	1	No	No	No	No	No	No	No	No	No	No	No	Married	Yes
137	pos	neg	neg	neg	neg	neg	neg	neg	neg	neg	neg	neg	26	No	married	Yes	1	Yes	No	No	No	No	No	No	No	No	No	No	Married	Yes
138	neg	neg	neg	neg	neg	neg	neg	neg	neg	neg	neg	neg	41	Yes	married	Yes	1	No	No	No	No	No	No	No	No	No	No	No	Married	Yes
139	neg	neg	neg	neg	neg	neg	neg	neg	neg	neg	neg	neg	40	No	married	Yes	1	No	No	No	No	No	No	No	No	No	No	No	Married	Yes
140	neg	neg	neg	neg	neg	neg	neg	neg	neg	neg	neg	neg	31	No	married	Yes	1	No	No	No	No	No	No	No	No	No	No	No	Married	Yes
141	neg	neg	neg	neg	neg	neg	neg	neg	neg	neg	neg	neg	20	No	single	Yes	2	No	No	No	No	No	No	No	No	No	No	No	Single	Yes
142	neg	neg	neg	neg	neg	neg	neg	neg	pos	neg	neg	neg	36	No	married	Yes	1	No	No	No	No	No	No	No	No	Yes	No	No	Married	Yes
143	neg	neg	neg	neg	neg	neg	neg	neg	pos	neg	neg	neg	25	Yes	single	Yes	2	No	No	No	No	No	No	No	No	Yes	No	No	Single	Yes
144	neg	neg	neg	neg	neg	neg	pos	neg	neg	neg	neg	neg	43	No	married	Yes	1	No	No	No	No	No	No	No	Yes	No	No	No	Married	Yes
145	neg	neg	neg	neg	neg	neg	neg	neg	neg	neg	neg	neg	34	Yes	married	Yes	1	No	No	No	No	No	No	No	No	No	No	No	Married	Yes
146	neg	neg	neg	neg	neg	neg	neg	neg	neg	neg	neg	neg	25	Yes	married	Yes	1	No	No	No	No	No	No	No	No	No	No	No	Married	Yes
147	neg	neg	neg	neg	neg	neg	pos	neg	neg	neg	neg	neg	29	No	married	Yes	1	No	No	No	No	No	No	No	Yes	No	No	No	Married	Yes
148	neg	pos	neg	neg	neg	neg	neg	neg	neg	neg	neg	neg	31	.	.	.	.	No	Yes	No	No	No	No	No	No	No	No	No		No
149	neg	neg	neg	neg	neg	neg	neg	pos	neg	neg	neg	neg	34	No	married	Yes	3	No	No	No	No	No	Yes	No	No	No	No	No	Married	Yes
150	neg	neg	neg	neg	neg	neg	neg	neg	neg	pos	neg	neg	.	.	.	.	.	No	No	No	No	No	No	No	No	No	Yes	No		No
151	neg	neg	neg	neg	neg	neg	neg	neg	neg	neg	neg	neg	27	No	single	Yes	2	No	No	No	No	No	No	No	No	No	No	No	Single	Yes
152	neg	neg	neg	neg	neg	neg	pos	neg	neg	neg	neg	neg	34	No	married	Yes	1	No	No	No	No	No	No	No	Yes	No	No	No	Married	Yes
153	neg	neg	neg	neg	neg	neg	neg	neg	neg	pos	neg	neg	39	Yes	married	Yes	5	No	No	No	No	No	No	No	No	No	Yes	No	Married	Yes
154	neg	neg	neg	neg	neg	neg	neg	neg	neg	neg	neg	neg	34	No	married	Yes	1	No	No	No	No	No	No	No	No	No	No	No	Married	Yes
155	neg	neg	neg	neg	neg	neg	neg	neg	neg	neg	neg	neg	36	No	married	Yes	1	No	No	No	No	No	No	No	No	No	No	No	Married	Yes
156	neg	neg	neg	neg	neg	neg	neg	neg	neg	neg	pos	neg	45	No	married	Yes	1	No	No	No	No	No	No	No	No	No	No	Yes	Married	Yes
157	neg	neg	neg	neg	neg	neg	pos	neg	neg	neg	neg	neg	30	Yes	single	Yes	7	No	No	No	No	No	No	No	Yes	No	No	No	Single	Yes
158	neg	neg	neg	neg	neg	neg	neg	neg	neg	neg	neg	neg	36	Yes	married	Yes	1	No	No	No	No	No	No	No	No	No	No	No	Married	Yes
159	pos	neg	neg	neg	neg	neg	neg	neg	neg	neg	neg	neg	32	No	single	Yes	1	Yes	No	No	No	No	No	No	No	No	No	No	Single	Yes
160	neg	neg	neg	neg	neg	neg	neg	neg	neg	neg	neg	neg	34	No	married	Yes	1	No	No	No	No	No	No	No	No	No	No	No	Married	Yes
161	neg	neg	neg	neg	neg	neg	neg	neg	neg	neg	neg	neg	.	.	.	.	.	No	No	No	No	No	No	No	No	No	No	No		No
162	neg	neg	neg	neg	neg	neg	neg	neg	pos	neg	neg	neg	39	No	married	Yes		No	No	No	No	No	No	No	No	Yes	No	No	Married	Yes
163	neg	neg	neg	neg	neg	pos	neg	pos	neg	neg	neg	neg	26	No	single	Yes	3	No	No	No	No	Yes	Yes	No	No	No	No	No	Single	Yes
164	neg	neg	neg	neg	neg	neg	pos	neg	neg	neg	neg	neg	26	No	single	Yes	3	No	No	No	No	No	No	No	Yes	No	No	No	Single	Yes
165	neg	neg	neg	neg	neg	neg	neg	neg	neg	neg	pos	neg	48	Yes	married	Yes	3	No	No	No	No	No	No	No	No	No	No	Yes	Married	Yes
166	neg	neg	neg	neg	neg	neg	neg	neg	neg	neg	neg	neg	42	Yes	single	Yes	3	No	No	No	No	No	No	No	No	No	No	No	Single	Yes
167	neg	neg	neg	neg	neg	neg	neg	neg	neg	neg	neg	neg	27	Yes	married	Yes	2	No	No	No	No	No	No	No	No	No	No	No	Married	Yes
168	neg	neg	neg	neg	neg	neg	neg	neg	neg	neg	neg	neg	29	No	single	Yes	1	No	No	No	No	No	No	No	No	No	No	No	Single	Yes
169	neg	neg	neg	neg	neg	neg	pos	neg	neg	neg	neg	neg	37	Yes	married	Yes	2	No	No	No	No	No	No	No	Yes	No	No	No	Married	Yes
170	neg	neg	neg	neg	neg	neg	neg	neg	neg	neg	neg	neg	36	Yes	single	Yes	2	No	No	No	No	No	No	No	No	No	No	No	Single	Yes
171	neg	neg	neg	neg	neg	neg	neg	neg	neg	neg	neg	neg	30	No	single	Yes	6	No	No	No	No	No	No	No	No	No	No	No	Single	Yes
172	neg	pos	neg	neg	neg	neg	neg	neg	neg	neg	neg	neg	43	Yes	single	Yes	2	No	Yes	No	No	No	No	No	No	No	No	No	Single	Yes
173	neg	neg	neg	neg	neg	neg	neg	neg	neg	neg	neg	neg	27	No	single	No	0	No	No	No	No	No	No	No	No	No	No	No	Single	No
174	neg	neg	neg	neg	neg	neg	neg	neg	neg	neg	neg	neg	23	No	single	Yes	10	No	No	No	No	No	No	No	No	No	No	No	Single	Yes
175	pos	neg	neg	neg	neg	neg	neg	neg	neg	neg	neg	neg	33	No	single	Yes	2	Yes	No	No	No	No	No	No	No	No	No	No	Single	Yes
176	neg	neg	neg	neg	neg	neg	neg	neg	pos	neg	neg	neg	30	Yes	single	Yes	8	No	No	No	No	No	No	No	No	Yes	No	No	Single	Yes
177	neg	neg	neg	neg	neg	neg	neg	neg	pos	neg	neg	neg	28	Yes	single	Yes	4	No	No	No	No	No	No	No	No	Yes	No	No	Single	Yes
178	neg	neg	neg	neg	neg	neg	pos	neg	neg	neg	neg	neg	34	Yes	married	Yes	1	No	No	No	No	No	No	No	Yes	No	No	No	Married	Yes
179	neg	pos	neg	neg	neg	neg	neg	neg	neg	neg	neg	neg	.	.	.	.	.	No	Yes	No	No	No	No	No	No	No	No	No		No
180	pos	neg	neg	neg	neg	neg	neg	neg	neg	neg	neg	neg	43	Yes	married	Yes	1	Yes	No	No	No	No	No	No	No	No	No	No	Married	Yes
181	neg	neg	neg	neg	neg	neg	neg	neg	neg	neg	pos	neg	36	No	married	Yes	1	No	No	No	No	No	No	No	No	No	No	Yes	Married	Yes
182	neg	neg	neg	neg	neg	neg	pos	neg	neg	neg	neg	neg	32	No	married	Yes	2	No	No	No	No	No	No	No	Yes	No	No	No	Married	Yes
183	neg	neg	neg	neg	neg	neg	neg	neg	neg	neg	neg	neg	34	No	single	No	0	No	No	No	No	No	No	No	No	No	No	No	Single	No
184	neg	neg	neg	neg	neg	neg	neg	neg	neg	neg	pos	neg	38	No	Yes	Yes	2	No	No	No	No	No	No	No	No	No	No	Yes	Married	Yes
185	neg	neg	neg	neg	neg	neg	neg	neg	pos	neg	neg	neg	35	No	married	Yes	3	No	No	No	No	No	No	No	No	Yes	No	No	Married	Yes
186	neg	neg	neg	neg	neg	neg	neg	neg	neg	neg	neg	neg	26	No	single	No	1	No	No	No	No	No	No	No	No	No	No	No	Single	No
187	neg	neg	neg	neg	neg	neg	neg	neg	neg	neg	neg	neg	33	No	married	Yes	5	No	No	No	No	No	No	No	No	No	No	No	Married	Yes
188	neg	neg	neg	neg	neg	neg	neg	neg	neg	neg	neg	neg	42	No	married	Yes	1	No	No	No	No	No	No	No	No	No	No	No	Married	Yes
189	pos	pos	neg	neg	neg	neg	neg	neg	neg	neg	neg	neg	34	Yes	married	Yes	1	Yes	Yes	No	No	No	No	No	No	No	No	No	Married	Yes
190	neg	pos	neg	neg	neg	neg	neg	neg	neg	neg	neg	neg	26	No	single	Yes	>2	No	Yes	No	No	No	No	No	No	No	No	No	Single	Yes
191	pos	pos	neg	pos	neg	neg	neg	neg	neg	neg	neg	neg	45	No	married	Yes	7	Yes	Yes	No	No	No	No	No	No	No	No	No	Married	Yes
192	neg	pos	neg	neg	neg	neg	neg	neg	neg	neg	neg	neg	46	No	married	Yes	2	No	Yes	No	No	No	No	No	No	No	No	No	Married	Yes
193	neg	neg	neg	neg	neg	neg	neg	neg	neg	neg	neg	neg	32	No	married	Yes	5	No	No	No	No	No	No	No	No	No	No	No	Married	Yes
194	pos	neg	neg	neg	neg	neg	neg	neg	neg	neg	neg	neg	38	No	married	Yes	1	Yes	No	No	No	No	No	No	No	No	No	No	Married	Yes
195	neg	neg	neg	neg	neg	neg	neg	neg	neg	neg	neg	neg	37	No	married	Yes	1	No	No	No	No	No	No	No	No	No	No	No	Married	Yes
196	neg	neg	neg	neg	neg	neg	neg	neg	neg	neg	neg	neg	25	Yes	single	Yes	2	No	No	No	No	No	No	No	No	No	No	No	Single	Yes
197	neg	neg	neg	neg	neg	neg	neg	neg	neg	neg	neg	neg	38	No	married	Yes	1	No	No	No	No	No	No	No	No	No	No	No	Married	Yes
198	neg	neg	neg	neg	neg	neg	neg	neg	neg	neg	neg	neg	27	No	single	Yes	2	No	No	No	No	No	No	No	No	No	No	No	Single	Yes
199	neg	pos	neg	neg	neg	neg	neg	neg	neg	neg	neg	neg	35	No	single	Yes	2	No	Yes	No	No	No	No	No	No	No	No	No	Single	Yes
200	neg	neg	neg	neg	neg	neg	neg	neg	neg	neg	neg	neg	35	No	married	Yes	1	No	No	No	No	No	No	No	No	No	No	No	Married	Yes
201	neg	neg	neg	neg	neg	neg	neg	neg	neg	neg	neg	neg	44	No	married	Yes	1	No	No	No	No	No	No	No	No	No	No	No	Married	Yes
202	neg	neg	neg	neg	neg	neg	neg	neg	neg	neg	neg	neg	49	Yes	married	Yes	1	No	No	No	No	No	No	No	No	No	No	No	Married	Yes
203	neg	neg	neg	neg	neg	neg	neg	neg	neg	neg	neg	neg	24	Yes	married	Yes	2	No	No	No	No	No	No	No	No	No	No	No	Married	Yes
204	neg	neg	neg	neg	neg	neg	neg	neg	neg	neg	neg	neg	22	No	single	Yes	3	No	No	No	No	No	No	No	No	No	No	No	Single	Yes
205	neg	neg	neg	neg	neg	neg	neg	pos	neg	neg	neg	neg	36	Yes	married	Yes	1	No	No	No	No	No	Yes	No	No	No	No	No	Married	Yes
206	neg	neg	neg	neg	neg	neg	neg	neg	neg	neg	neg	neg	35	No	married	Yes	1	No	No	No	No	No	No	No	No	No	No	No	Married	Yes
207	neg	neg	neg	neg	neg	neg	neg	neg	neg	neg	neg	neg	32	No	married	Yes	1	No	No	No	No	No	No	No	No	No	No	No	Married	Yes
208	neg	neg	neg	neg	neg	neg	neg	neg	neg	neg	neg	neg	35	Yes	married	Yes	1	No	No	No	No	No	No	No	No	No	No	No	Married	Yes
209	neg	neg	neg	neg	neg	neg	neg	pos	neg	neg	neg	neg	41	No	separated	Yes	1	No	No	No	No	No	Yes	No	No	No	No	No	Divorced/Separated	Yes
210	neg	neg	neg	neg	neg	neg	neg	neg	neg	neg	neg	neg	37	Yes	married	Yes	1	No	No	No	No	No	No	No	No	No	No	No	Married	Yes
211	pos	neg	neg	neg	neg	neg	pos	neg	neg	neg	neg	neg	34	No	married	Yes	1	Yes	No	No	No	No	No	No	Yes	No	No	No	Married	Yes
212	neg	neg	neg	neg	neg	neg	neg	neg	neg	neg	neg	neg	28	No	single	No	10	No	No	No	No	No	No	No	No	No	No	No	Single	No
213	neg	neg	neg	neg	neg	neg	neg	neg	neg	neg	neg	neg	40	No	married	Yes	1	No	No	No	No	No	No	No	No	No	No	No	Married	Yes
214	neg	neg	neg	neg	neg	neg	neg	neg	neg	neg	neg	neg	46	No	married	Yes	2	No	No	No	No	No	No	No	No	No	No	No	Married	Yes
215	neg	neg	neg	neg	neg	neg	neg	pos	neg	neg	neg	neg	56	No	married	Yes	1	No	No	No	No	No	Yes	No	No	No	No	No	Married	Yes
216	neg	neg	neg	neg	neg	neg	neg	weakly positive	neg	neg	neg	neg	30	No	married	Yes	1	No	No	No	No	No	Yes	No	No	No	No	No	Married	Yes
217	neg	neg	neg	neg	neg	neg	neg	neg	neg	neg	neg	neg	29	Yes	single	Yes	8	No	No	No	No	No	No	No	No	No	No	No	Single	Yes
218	neg	neg	neg	neg	neg	neg	neg	neg	neg	neg	neg	neg	36	No	married	Yes	1	No	No	No	No	No	No	No	No	No	No	No	Married	Yes
219	pos	neg	neg	neg	neg	neg	neg	neg	neg	neg	neg	neg	36	No	married	Yes	2	Yes	No	No	No	No	No	No	No	No	No	No	Married	Yes
220	neg	neg	neg	neg	neg	neg	neg	neg	neg	neg	neg	neg	32	Yes	married	Yes	5	No	No	No	No	No	No	No	No	No	No	No	Married	Yes
221	neg	neg	neg	neg	neg	neg	neg	neg	neg	neg	neg	neg	37	Yes	married	Yes	5	No	No	No	No	No	No	No	No	No	No	No	Married	Yes
222	neg	neg	neg	neg	neg	neg	neg	neg	pos	neg	neg	neg	22	No	single	Yes	2	No	No	No	No	No	No	No	No	Yes	No	No	Single	Yes
223	neg	neg	neg	neg	neg	neg	neg	neg	neg	neg	neg	neg	29	No	married	Yes	7	No	No	No	No	No	No	No	No	No	No	No	Married	Yes
224	neg	neg	neg	neg	neg	neg	neg	neg	weakly positive	neg	neg	neg	25	No	married	Yes	7	No	No	No	No	No	No	No	No	Yes	No	No	Married	Yes
225	pos	neg	neg	neg	neg	neg	neg	neg	neg	neg	neg	neg						Yes	No	No	No	No	No	No	No	No	No	No		No
226	neg	neg	neg	neg	neg	neg	neg	neg	neg	neg	neg	neg	62	Yes	married	Yes	1	No	No	No	No	No	No	No	No	No	No	No	Married	Yes
227	neg	neg	neg	neg	neg	neg	neg	neg	neg	neg	neg	neg	30	No	married	Yes	1	No	No	No	No	No	No	No	No	No	No	No	Married	Yes
228	neg	neg	neg	neg	neg	neg	neg	neg	neg	neg	neg	neg	.	.	.	.	.	No	No	No	No	No	No	No	No	No	No	No		No
229	neg	neg	neg	neg	neg	neg	neg	neg	neg	neg	neg	neg	34	Yes	married	Yes	1	No	No	No	No	No	No	No	No	No	No	No	Married	Yes
230	neg	neg	neg	neg	neg	neg	neg	neg	neg	neg	neg	neg	20	Yes	single	Yes	5	No	No	No	No	No	No	No	No	No	No	No	Single	Yes
231	neg	pos	neg	neg	neg	neg	neg	neg	neg	neg	neg	neg	47	No	married	Yes	2	No	Yes	No	No	No	No	No	No	No	No	No	Married	Yes
232	neg	neg	neg	neg	neg	neg	neg	neg	pos	neg	neg	neg	28	Yes	married	Yes	1	No	No	No	No	No	No	No	No	Yes	No	No	Married	Yes
233	pos	neg	neg	neg	neg	neg	neg	neg	neg	neg	neg	neg	35	No	married	Yes	2	Yes	No	No	No	No	No	No	No	No	No	No	Married	Yes
234	neg	neg	neg	neg	neg	neg	neg	neg	neg	neg	neg	neg	24	Yes	single	Yes	2	No	No	No	No	No	No	No	No	No	No	No	Single	Yes
235	neg	neg	neg	neg	neg	neg	neg	neg	neg	neg	neg	neg	69	No	married	Yes	2	No	No	No	No	No	No	No	No	No	No	No	Married	Yes
236	neg	neg	neg	neg	neg	neg	neg	neg	neg	neg	neg	neg	21	No	married	Yes	1	No	No	No	No	No	No	No	No	No	No	No	Married	Yes
237	neg	neg	neg	neg	neg	neg	pos	neg	neg	neg	neg	neg	30	No	married	Yes	1	No	No	No	No	No	No	No	Yes	No	No	No	Married	Yes
238	neg	neg	neg	neg	neg	neg	pos	neg	neg	neg	neg	neg	25	Yes	married	Yes	1	No	No	No	No	No	No	No	Yes	No	No	No	Married	Yes
239	neg	neg	neg	neg	neg	neg	neg	neg	neg	neg	neg	neg	36	No	married	Yes	5	No	No	No	No	No	No	No	No	No	No	No	Married	Yes
240	neg	neg	neg	neg	neg	neg	neg	neg	neg	neg	neg	neg	33	No	single	Yes	>3	No	No	No	No	No	No	No	No	No	No	No	Single	Yes
241	neg	neg	neg	neg	neg	neg	pos	neg	neg	neg	neg	neg	30	Yes	separated	Yes	4	No	No	No	No	No	No	No	Yes	No	No	No	Divorced/Separated	Yes
242	neg	neg	neg	neg	neg	neg	neg	neg	pos	neg	neg	neg	31	No	married	Yes	1	No	No	No	No	No	No	No	No	Yes	No	No	Married	Yes
243	neg	neg ??	neg	neg	neg	neg	neg	neg	neg	neg	neg	neg	33	No	married	Yes	3	No	No	No	No	No	No	No	No	No	No	No	Married	Yes
244	neg	neg	neg	neg	neg	neg	neg	neg	neg	neg	neg	neg	21	No	married	Yes	1	No	No	No	No	No	No	No	No	No	No	No	Married	Yes
245	pos	neg	neg	neg	neg	neg	neg	neg	neg	neg	neg	neg	46	No	divorced	Yes	1	Yes	No	No	No	No	No	No	No	No	No	No	Divorced/Separated	Yes
246	neg	neg	neg	neg	neg	neg	neg	neg	neg	neg	neg	neg	35	No	single	Yes	5	No	No	No	No	No	No	No	No	No	No	No	Single	Yes
247	neg	neg	neg	neg	neg	neg	neg	neg	neg	neg	neg	neg	34	No	married	Yes	2	No	No	No	No	No	No	No	No	No	No	No	Married	Yes
248	neg	neg	neg	neg	neg	neg	neg	neg	neg	neg	neg	neg	36	Yes	married	Yes	3	No	No	No	No	No	No	No	No	No	No	No	Married	Yes
249	neg	neg	neg	neg	neg	neg	neg	neg	pos	neg	neg	neg	33	Yes	married	Yes	5	No	No	No	No	No	No	No	No	Yes	No	No	Married	Yes
250	neg	neg	neg	neg	neg	neg	neg	neg	neg	neg	neg	neg	32	No	married	Yes	1	No	No	No	No	No	No	No	No	No	No	No	Married	Yes
251	neg	neg	neg	neg	neg	neg	pos	neg	neg	neg	neg	neg	31	No	married	Yes	1	No	No	No	No	No	No	No	Yes	No	No	No	Married	Yes
252	neg	neg	neg	neg	neg	neg	neg	neg	pos	neg	neg	neg	29	No	married	Yes	1	No	No	No	No	No	No	No	No	Yes	No	No	Married	Yes
253	neg	neg	neg	neg	neg	neg	pos	neg	neg	neg	neg	neg	30	No	married	Yes	1	No	No	No	No	No	No	No	Yes	No	No	No	Married	Yes
254	neg	neg	neg	neg	neg	neg	neg	neg	neg	neg	neg	neg	29	No	single	Yes	3	No	No	No	No	No	No	No	No	No	No	No	Single	Yes
255	neg	neg	neg	neg	neg	neg	neg	neg	neg	neg	neg	neg	28	Yes	married	Yes	4	No	No	No	No	No	No	No	No	No	No	No	Married	Yes
256	neg	pos	neg	neg	neg	neg	neg	neg	neg	neg	neg	neg	22	Yes	single	Yes	5	No	Yes	No	No	No	No	No	No	No	No	No	Single	Yes
257	neg	neg	neg	neg	neg	neg	neg	neg	pos	neg	neg	neg	37	Yes	married	Yes	1	No	No	No	No	No	No	No	No	Yes	No	No	Married	Yes
258	neg	neg	neg	neg	neg	neg	neg	neg	neg	neg	neg	neg	31	No	married	Yes	1	No	No	No	No	No	No	No	No	No	No	No	Married	Yes
259	neg	neg	neg	neg	neg	neg	neg	neg	pos	neg	neg	neg	25	No	married	Yes	1	No	No	No	No	No	No	No	No	Yes	No	No	Married	Yes
260	pos	neg	neg	neg	neg	neg	neg	neg	neg	neg	neg	neg	36	Yes	married	Yes	5	Yes	No	No	No	No	No	No	No	No	No	No	Married	Yes
261	neg	neg	neg	neg	neg	neg	pos	neg	neg	neg	neg	neg	46	No	married	Yes	1	No	No	No	No	No	No	No	Yes	No	No	No	Married	Yes
262	neg	neg	neg	neg	neg	neg	neg	neg	neg	neg	neg	neg	39	No	married	Yes	1	No	No	No	No	No	No	No	No	No	No	No	Married	Yes
263	pos	neg	neg	neg	neg	neg	neg	neg	neg	neg	neg	neg	32	No	married	Yes	1	Yes	No	No	No	No	No	No	No	No	No	No	Married	Yes
264	neg	neg	neg	neg	neg	neg	neg	neg	neg	neg	neg	neg	29	Yes	single	Yes	5	No	No	No	No	No	No	No	No	No	No	No	Single	Yes
265	neg	neg	neg	neg	neg	neg	neg	neg	pos	neg	neg	neg	40	Yes	married	Yes	5	No	No	No	No	No	No	No	No	Yes	No	No	Married	Yes
266	neg	pos	neg	neg	neg	neg	neg	neg	neg	neg	neg	neg	36	Yes	married	Yes	2	No	Yes	No	No	No	No	No	No	No	No	No	Married	Yes
267	neg	neg	neg	neg	neg	neg	neg	neg	neg	neg	neg	neg	25	Yes	single	Yes	1	No	No	No	No	No	No	No	No	No	No	No	Single	Yes
268	pos	neg	neg	neg	neg	neg	neg	neg	neg	neg	neg	neg	23	No	married	Yes	2	Yes	No	No	No	No	No	No	No	No	No	No	Married	Yes
269	neg	pos	neg	neg	neg	neg	pos	neg	neg	neg	neg	neg	20	No	married	Yes	1	No	Yes	No	No	No	No	No	Yes	No	No	No	Married	Yes
270	neg	neg	neg	neg	neg	neg	neg	neg	neg	neg	neg	neg	56	No	single	Yes	1	No	No	No	No	No	No	No	No	No	No	No	Single	Yes
271	neg	pos	neg	neg	neg	neg	pos	neg	neg	neg	neg	neg	23	Yes	single	Yes	1	No	Yes	No	No	No	No	No	Yes	No	No	No	Single	Yes
272	neg	pos	neg	neg	neg	neg	neg	neg	neg	neg	neg	neg	31	No	single	Yes	2	No	Yes	No	No	No	No	No	No	No	No	No	Single	Yes
273	pos	neg	neg	neg	neg	neg	neg	neg	neg	neg	neg	neg	27	No	married	Yes	1	Yes	No	No	No	No	No	No	No	No	No	No	Married	Yes
274	neg	neg	neg	neg	neg	neg	neg	neg	neg	neg	neg	neg	33	No	married	Yes	1	No	No	No	No	No	No	No	No	No	No	No	Married	Yes
275	neg	neg	neg	neg	neg	neg	neg	neg	neg	neg	neg	neg	21	Yes	single	Yes	3	No	No	No	No	No	No	No	No	No	No	No	Single	Yes
276	neg	neg	neg	neg	neg	neg	neg	neg	neg	neg	neg	neg	23	No	married	Yes	1	No	No	No	No	No	No	No	No	No	No	No	Married	Yes
277	neg	neg	neg	neg	neg	neg	neg	neg	neg	neg	neg	neg	34	.	.	.	.	No	No	No	No	No	No	No	No	No	No	No		No
278	neg	neg	neg	neg	neg	neg	pos	neg	neg	neg	neg	neg	31	No	married	Yes	1	No	No	No	No	No	No	No	Yes	No	No	No	Married	Yes
279	neg	neg	neg	neg	neg	neg	neg	neg	neg	neg	neg	neg	26	No	married	Yes	1	No	No	No	No	No	No	No	No	No	No	No	Married	Yes
280	neg	neg	neg	neg	neg	neg	neg	neg	neg	neg	neg	neg	40	Yes	divorced	Yes	5	No	No	No	No	No	No	No	No	No	No	No	Divorced/Separated	Yes
281	neg	pos	neg	neg	neg	neg	neg	neg	neg	neg	neg	neg	30	No	married	Yes	1	No	Yes	No	No	No	No	No	No	No	No	No	Married	Yes
282	neg	neg	neg	neg	neg	neg	neg	neg	pos	neg	neg	neg		Yes	single	Yes	10	No	No	No	No	No	No	No	No	Yes	No	No	Single	Yes
283	neg	neg	neg	neg	neg	neg	pos	neg	neg	neg	neg	neg	36	No	married	Yes	2	No	No	No	No	No	No	No	Yes	No	No	No	Married	Yes
284	neg	neg	neg	neg	neg	neg	neg	neg	pos	neg	neg	neg	42	Yes	single	Yes	5	No	No	No	No	No	No	No	No	Yes	No	No	Single	Yes
285	neg	neg	neg	neg	neg	neg	neg	neg	neg	neg	neg	neg	47	Yes	single	Yes	10	No	No	No	No	No	No	No	No	No	No	No	Single	Yes
286	neg	neg	neg	neg	neg	neg	neg	neg	pos	neg	neg	neg	35	Yes	single	Yes	5	No	No	No	No	No	No	No	No	Yes	No	No	Single	Yes
287	neg	neg	neg	neg	neg	neg	neg	neg	pos	neg	neg	neg	28	Yes	married	Yes	3	No	No	No	No	No	No	No	No	Yes	No	No	Married	Yes
288	neg	neg	neg	neg	neg	neg	neg	neg	pos	neg	neg	neg	26	Yes	single	Yes	3	No	No	No	No	No	No	No	No	Yes	No	No	Single	Yes
289	neg	neg	neg	neg	neg	neg	neg	neg	neg	neg	neg	neg	51	No	married	Yes	1	No	No	No	No	No	No	No	No	No	No	No	Married	Yes
290	neg	neg	neg	neg	neg	neg	neg	neg	pos	neg	neg	neg	35	No	married	Yes	1	No	No	No	No	No	No	No	No	Yes	No	No	Married	Yes
291	neg	pos	neg	neg	neg	neg	neg	neg	neg	neg	neg	neg	32	No	married	Yes	1	No	Yes	No	No	No	No	No	No	No	No	No	Married	Yes
292	neg	neg	neg	neg	neg	neg	pos	neg	neg	neg	neg	neg	36	No	married	Yes	2	No	No	No	No	No	No	No	Yes	No	No	No	Married	Yes
293	neg	neg	neg	neg	neg	neg	neg	neg	neg	neg	neg	neg	37	No	married	Yes	1	No	No	No	No	No	No	No	No	No	No	No	Married	Yes
294	neg	neg	neg	neg	neg	neg	pos	neg	neg	neg	neg	neg	40	No	married	Yes	5	No	No	No	No	No	No	No	Yes	No	No	No	Married	Yes
295	neg	neg	neg	neg	neg	neg	neg	neg	neg	neg	neg	neg	29	No	married	Yes	1	No	No	No	No	No	No	No	No	No	No	No	Married	Yes
296	neg	neg	neg	neg	neg	neg	neg	neg	pos	neg	neg	neg	33	No	married	Yes	1	No	No	No	No	No	No	No	No	Yes	No	No	Married	Yes
297	neg	neg	neg	neg	neg	neg	pos	neg	neg	neg	neg	neg	25	Yes	married	Yes	2	No	No	No	No	No	No	No	Yes	No	No	No	Married	Yes
298	neg	neg	neg	neg	neg	neg	neg	neg	neg	neg	neg	neg	32	Yes	single	Yes	5	No	No	No	No	No	No	No	No	No	No	No	Single	Yes
299	neg	neg	neg	neg	neg	neg	pos	neg	neg	neg	neg	neg	28	Yes	married	Yes	4	No	No	No	No	No	No	No	Yes	No	No	No	Married	Yes
300	neg	neg	neg	neg	neg	neg	neg	neg	neg	neg	neg	neg	39	No	single	Yes	4	No	No	No	No	No	No	No	No	No	No	No	Single	Yes
301	neg	neg	neg	neg	neg	neg	pos	neg	neg	neg	neg	neg	40	No	married	Yes	2	No	No	No	No	No	No	No	Yes	No	No	No	Married	Yes
302	pos	neg	neg	neg	neg	neg	neg	neg	neg	neg	neg	neg	34	No	married	Yes	3	Yes	No	No	No	No	No	No	No	No	No	No	Married	Yes
303	neg	neg	neg	neg	neg	neg	neg	neg	neg	neg	neg	neg	21	No	single	Yes	1	No	No	No	No	No	No	No	No	No	No	No	Single	Yes
304	neg	pos	neg	neg	neg	neg	neg	neg	neg	neg	neg	neg	29	No	married	Yes	1	No	Yes	No	No	No	No	No	No	No	No	No	Married	Yes
305	neg	neg	neg	neg	neg	neg	neg	neg	neg	neg	neg	neg	30	No	divorced	Yes	1	No	No	No	No	No	No	No	No	No	No	No	Divorced/Separated	Yes
306	neg	neg	neg	neg	neg	neg	neg	neg	pos	neg	neg	neg	29	No	single	Yes	5	No	No	No	No	No	No	No	No	Yes	No	No	Single	Yes
307	pos	neg	neg	neg	neg	neg	neg	neg	neg	neg	neg	neg	28	No	married	Yes	2	Yes	No	No	No	No	No	No	No	No	No	No	Married	Yes
308	neg	neg	neg	neg	neg	neg	neg	neg	neg	neg	neg	neg	22	Yes	married	Yes	3	No	No	No	No	No	No	No	No	No	No	No	Married	Yes
309	neg	neg	neg	neg	neg	neg	neg	neg	neg	neg	neg	neg	37	Yes	married	Yes	5	No	No	No	No	No	No	No	No	No	No	No	Married	Yes
310	neg	neg	neg	neg	neg	neg	neg	neg	neg	neg	neg	neg	31	No	married	Yes	1	No	No	No	No	No	No	No	No	No	No	No	Married	Yes
311	neg	neg	neg	neg	neg	neg	neg	neg	neg	neg	neg	neg	25	No	married	Yes	1	No	No	No	No	No	No	No	No	No	No	No	Married	Yes
312	neg	neg	neg	neg	neg	neg	neg	neg	neg	neg	neg	neg	36	No	married	Yes	1	No	No	No	No	No	No	No	No	No	No	No	Married	Yes
313	neg	neg	neg	neg	neg	neg	neg	neg	neg	neg	neg	neg	46	No	married	Yes	1	No	No	No	No	No	No	No	No	No	No	No	Married	Yes
314	neg	neg	neg	neg	neg	neg	neg	neg	neg	neg	neg	neg	39	Yes	single	Yes	1	No	No	No	No	No	No	No	No	No	No	No	Single	Yes
315	neg	neg	neg	neg	neg	neg	neg	neg	pos	neg	neg	neg	32	No	married	Yes	2	No	No	No	No	No	No	No	No	Yes	No	No	Married	Yes
316	neg	neg	neg	neg	neg	neg	neg	neg	neg	neg	neg	neg	29	No	married	Yes	1	No	No	No	No	No	No	No	No	No	No	No	Married	Yes
317	neg	neg	neg	neg	neg	neg	neg	neg	pos	neg	neg	neg	40	No	single	Yes	1	No	No	No	No	No	No	No	No	Yes	No	No	Single	Yes
318	neg	neg	neg	neg	neg	neg	neg	neg	pos	neg	neg	neg	36	Yes	single	Yes	1	No	No	No	No	No	No	No	No	Yes	No	No	Single	Yes
319	neg	neg	neg	neg	neg	neg	neg	neg	neg	neg	neg	neg	25	No	single	Yes	2	No	No	No	No	No	No	No	No	No	No	No	Single	Yes
320	neg	neg	neg	neg	neg	neg	neg	neg	pos	neg	neg	neg	26	No	single	Yes	3	No	No	No	No	No	No	No	No	Yes	No	No	Single	Yes
321	neg	neg	neg	neg	neg	neg	neg	neg	neg	neg	neg	neg	26	No	single	Yes	3	No	No	No	No	No	No	No	No	No	No	No	Single	Yes
322	pos	neg	neg	neg	neg	neg	neg	neg	pos	neg	neg	neg	48	Yes	married	Yes	3	Yes	No	No	No	No	No	No	No	Yes	No	No	Married	Yes
323	neg	neg	neg	neg	neg	neg	neg	neg	pos	neg	neg	neg	42	Yes	single	Yes	3	No	No	No	No	No	No	No	No	Yes	No	No	Single	Yes
324	neg	neg	neg	neg	neg	neg	neg	neg	pos	neg	neg	neg	27	Yes	married	Yes	2	No	No	No	No	No	No	No	No	Yes	No	No	Married	Yes
325	neg	neg	neg	neg	neg	neg	neg	neg	neg	neg	neg	neg	29	No	single	Yes	1	No	No	No	No	No	No	No	No	No	No	No	Single	Yes
326	neg	neg	neg	neg	neg	neg	neg	neg	neg	neg	neg	neg	37	Yes	married	Yes	2	No	No	No	No	No	No	No	No	No	No	No	Married	Yes
327	neg	neg	neg	neg	neg	neg	neg	neg	pos	neg	neg	neg	36	Yes	single	Yes	2	No	No	No	No	No	No	No	No	Yes	No	No	Single	Yes
328	neg	neg	neg	neg	neg	neg	neg	neg	pos	neg	neg	neg	30	No	single	Yes	6	No	No	No	No	No	No	No	No	Yes	No	No	Single	Yes
329	neg	neg	neg	neg	neg	neg	neg	neg	pos	neg	neg	neg	43	Yes	single	Yes	2	No	No	No	No	No	No	No	No	Yes	No	No	Single	Yes
330	pos	neg	neg	neg	neg	neg	neg	neg	pos	neg	neg	neg	27	No	single	No	0	Yes	No	No	No	No	No	No	No	Yes	No	No	Single	No
331	neg	neg	neg	neg	neg	neg	neg	neg	neg	neg	neg	neg	23	No	single	Yes	10	No	No	No	No	No	No	No	No	No	No	No	Single	Yes
332	neg	pos	neg	neg	neg	neg	neg	neg	neg	neg	neg	neg	33	No	married	Yes	1	No	Yes	No	No	No	No	No	No	No	No	No	Married	Yes
333	neg	neg	neg	neg	neg	neg	neg	neg	pos	neg	neg	neg	33	No	married	Yes	2	No	No	No	No	No	No	No	No	Yes	No	No	Married	Yes
334	neg	neg	neg	neg	neg	neg	neg	neg	neg	neg	neg	neg	31	No	divorced	Yes	1	No	No	No	No	No	No	No	No	No	No	No	Divorced/Separated	Yes
335	neg	neg	neg	neg	neg	neg	neg	neg	neg	neg	neg	neg	30	No	married	Yes	1	No	No	No	No	No	No	No	No	No	No	No	Married	Yes
336	neg	neg	neg	neg	neg	neg	neg	neg	neg	neg	neg	neg	52	No	married	Yes	1	No	No	No	No	No	No	No	No	No	No	No	Married	Yes
337	neg	neg	neg	neg	neg	neg	neg	neg	pos	neg	neg	neg	39	No	married	Yes	1	No	No	No	No	No	No	No	No	Yes	No	No	Married	Yes
338	neg	neg	neg	neg	neg	neg	neg	neg	neg	neg	neg	neg	32	No	married	Yes	1	No	No	No	No	No	No	No	No	No	No	No	Married	Yes
339	neg	neg	neg	neg	neg	neg	neg	neg	neg	neg	neg	neg	29	No	married	Yes	1	No	No	No	No	No	No	No	No	No	No	No	Married	Yes
340	neg	neg	neg	neg	neg	neg	neg	neg	neg	neg	neg	neg	40	Yes	single	Yes	5	No	No	No	No	No	No	No	No	No	No	No	Single	Yes
341	neg	neg	neg	neg	neg	neg	neg	neg	neg	neg	neg	neg	36	Yes	married	Yes	5	No	No	No	No	No	No	No	No	No	No	No	Married	Yes
342	neg	neg	neg	neg	neg	neg	neg	neg	neg	neg	neg	neg	25	Yes	married	Yes	2	No	No	No	No	No	No	No	No	No	No	No	Married	Yes
343	neg	neg	neg	neg	neg	neg	neg	neg	neg	neg	neg	neg	23	Yes	single	Yes	1	No	No	No	No	No	No	No	No	No	No	No	Single	Yes
344	neg	neg	neg	neg	neg	neg	neg	neg	neg	neg	neg	neg	20	No	married	Yes	2	No	No	No	No	No	No	No	No	No	No	No	Married	Yes
345	neg	neg	neg	neg	neg	neg	neg	neg	neg	neg	neg	neg	56	No	married	Yes	1	No	No	No	No	No	No	No	No	No	No	No	Married	Yes
346	neg	neg	neg	neg	neg	neg	neg	neg	neg	neg	neg	neg	23	No	single	Yes	1	No	No	No	No	No	No	No	No	No	No	No	Single	Yes
347	neg	neg	neg	neg	neg	neg	neg	neg	neg	neg	neg	neg	31	Yes	single	Yes	3	No	No	No	No	No	No	No	No	No	No	No	Single	Yes
348	neg	neg	neg	neg	neg	neg	neg	neg	neg	neg	neg	neg	27	No	married	Yes	1	No	No	No	No	No	No	No	No	No	No	No	Married	Yes
349	neg	neg	neg	neg	neg	neg	neg	neg	neg	neg	neg	neg	33	No	married	Yes	1	No	No	No	No	No	No	No	No	No	No	No	Married	Yes
350	neg	pos	neg	neg	neg	neg	pos	neg	neg	neg	neg	neg	21	No	married	Yes	1	No	Yes	No	No	No	No	No	Yes	No	No	No	Married	Yes
351	neg	neg	neg	neg	neg	neg	neg	neg	neg	neg	neg	neg	23	No	married	Yes	2	No	No	No	No	No	No	No	No	No	No	No	Married	Yes
352	neg	neg	neg	neg	neg	neg	neg	neg	neg	neg	neg	neg	34	No	married	Yes	1	No	No	No	No	No	No	No	No	No	No	No	Married	Yes
